# Supplementary material for: Environmental Enrichment Modulates Cortico-Cortical Interactions in the Mouse
Source: PLoS One. 2011 Sep 22;6(9):e25285. doi: 10.1371/journal.pone.0025285 (PMC3178623; doi:10.1371/journal.pone.0025285)
Supplement: Table S1 — Cortical areas showing monosynaptic connections with primary visual cortex. The table shows a qualitative assessment of the monosynaptic connectivity between primary visual cortex and other cortical areas. The symbols “+, ++, +++” indicate increasing density of CTB-positive somata, whereas “o” indicates no stained cells. Abbreviations in parentheses refer to the Atlas by Paxinos and Franklin [20]. (XLS) [file pone.0025285.s001.xls]

## Sheet: Foglio1
AREA	IPSILATERAL	CONTRALATERAL
Secondary motor (M2)	+++	+
Area 1 of cingulate cortex (Cg1)	++	o
Primary motor (M1)	+	o
Claustrum (Cl)	+++	o
Retrosplenial agranular (RSA)	+	o
Retrosplenial granular (RSG)	+	o
Primary somatosensory (S1)	+	o
Primary somatosensory, trunk region (S1tr)	+	o
Primary somatosensory, barrel field (S1bf)	+	o
Secondary somatosensory (S2)	+	o
Ectorhinal (Ect)	+	+
Perirhinal (PRh)	+	+
Secondary visual (V2)	++	+
Primary auditory (Au1)	+++	+
Dorsal auditory (AuD)	+++	+
Lateral auditory (AuL)	+++	+
